# Supplementary material for: Deciphering acclimation to sublethal combined and sequential abiotic stresses in Arabidopsis thaliana
Source: Plant Physiol. 2024 Oct 29;200(3):kiae581. doi: 10.1093/plphys/kiae581 (PMC13016629; doi:10.1093/plphys/kiae581)
Supplement: kiae581_Supplementary_Data [file kiae581_supplementary_data.zip]

Archive with 3 entries (3 files):
- Jiang et al_Supplementary Tables_20241022.tiff.xlsx
- pp.00944.2024-s06.pdf
- PP2024RA00944R1_Supplemental_Figures.pdf
