# Supplementary material for: Deciphering acclimation to sublethal combined and sequential abiotic stresses in Arabidopsis thaliana
Source: Plant Physiol. 2024 Oct 29;200(3):kiae581. doi: 10.1093/plphys/kiae581 (PMC13016629; doi:10.1093/plphys/kiae581)
Supplement: kiae581_Supplementary_Data [file kiae581_supplementary_data.zip › Jiang et al_Supplementary Tables_20241022.tiff.xlsx]

## Sheet: Supplementary Table S1
Supplementary Table S1. GO enrichment analysis of identified DEG K-means clusters of individual and combined stress treatments
GO accession	Term description	p-value	Cluster
GO:0042254	ribosome biogenesis	6.03979e-40	1
GO:0042273	ribosomal large subunit biogenesis	1.31912e-28	1
GO:0002181	cytoplasmic translation	4.54098e-20	1
GO:0042255	ribosome assembly	1.23714e-15	1
GO:0042274	ribosomal small subunit biogenesis	1.76745e-11	1
GO:0006119	oxidative phosphorylation	4.70525e-07	1
GO:0072344	rescue of stalled ribosome	2.7165e-05	1
GO:0001510	RNA methylation	3.61458e-05	1
GO:0032544	plastid translation	0.000431133	1
GO:0034728	nucleosome organization	0.000485249	1
GO:0000413	protein peptidyl-prolyl isomerization	0.000912284	1
GO:0016074	sno(s)RNA metabolic process	0.00145032	1
GO:0097549	chromatin organization involved in negative regulation of transcription	0.00149446	1
GO:0043038	amino acid activation	0.00178393	1
GO:0006091	generation of precursor metabolites and energy	0.00011082	2
GO:0016192	vesicle-mediated transport	0.00157761	2
GO:0007030	Golgi organization	0.00319522	2
GO:0006403	RNA localization	1.20322e-07	3
GO:0009657	plastid organization	1.30079e-06	3
GO:0000375	RNA splicing, via transesterification reactions	1.36781e-05	3
GO:0030433	ubiquitin-dependent ERAD pathway	2.27199e-05	3
GO:0034660	ncRNA metabolic process	2.84923e-05	3
GO:0000373	Group II intron splicing	3.26535e-05	3
GO:1903311	regulation of mRNA metabolic process	0.000139591	3
GO:0000959	mitochondrial RNA metabolic process	0.000185024	3
GO:0006457	protein folding	0.000276219	3
GO:0009790	embryo development	0.000381017	3
GO:0006281	DNA repair	0.00205972	3
GO:0048574	long-day photoperiodism, flowering	0.00337612	3
GO:0140053	mitochondrial gene expression	0.00456913	3
GO:0065002	intracellular protein transmembrane transport	0.00614554	3
GO:0022613	ribonucleoprotein complex biogenesis	0.00622208	3
GO:0006897	endocytosis	0.00645021	3
GO:0090305	nucleic acid phosphodiester bond hydrolysis	0.00742757	3
GO:0042026	protein refolding	0.0082368	3
GO:0009408	response to heat	1.56187e-05	4
GO:0016560	protein import into peroxisome matrix, docking	3.73094e-05	4
GO:0006979	response to oxidative stress	0.000104547	4
GO:1901607	alpha-amino acid biosynthetic process	0.000192445	4
GO:0048878	chemical homeostasis	0.000337441	4
GO:0009644	response to high light intensity	0.000443147	4
GO:0006790	sulfur compound metabolic process	0.000716216	4
GO:0009611	response to wounding	0.000954123	4
GO:0120253	hydrocarbon catabolic process	0.00101767	4
GO:0016485	protein processing	0.00127862	4
GO:0010150	leaf senescence	0.00177368	4
GO:0046471	phosphatidylglycerol metabolic process	0.0018077	4
GO:0019684	photosynthesis, light reaction	0.00183533	4
GO:0042594	response to starvation	0.00185711	4
GO:0009620	response to fungus	0.00194705	4
GO:0009743	response to carbohydrate	0.0022415	4
GO:0006914	autophagy	0.0034158	4
GO:0006790	sulfur compound metabolic process	0.000716216	4

## Sheet: Supplementary Table S2
Supplementary Table S2. GO enrichment analysis of identified DEG K-means clusters of D, PS and PSD treatments
GO accession	Term description	p-value	Cluster
GO:0034660	ncRNA metabolic process	2.91039e-05	1
GO:0042793	plastid transcription	6.05524e-05	1
GO:0000373	Group II intron splicing	0.00109761	1
GO:0000959	mitochondrial RNA metabolic process	0.00110131	1
GO:0006281	DNA repair	0.00328337	1
GO:0065002	intracellular protein transmembrane transport	0.00366338	1
GO:0006334	nucleosome assembly	0.00491009	1
GO:0072527	pyrimidine-containing compound metabolic process	0.00840311	1
GO:0042254	ribosome biogenesis	2.10002e-32	2
GO:0002181	cytoplasmic translation	1.61112e-18	2
GO:0042255	ribosome assembly	1.16976e-12	2
GO:0015995	chlorophyll biosynthetic process	4.91082e-09	2
GO:0042274	ribosomal small subunit biogenesis	5.72558e-08	2
GO:0006417	regulation of translation	9.99943e-05	2
GO:0032544	plastid translation	0.00039216	2
GO:0009657	plastid organization	0.000621101	2
GO:0045036	protein targeting to chloroplast	0.00114847	2
GO:1901259	chloroplast rRNA processing	0.00391089	2
GO:0015979	photosynthesis	1.6229e-06	3
GO:0010258	NADH dehydrogenase complex (plastoquinone) assembly	3.7316e-05	3
GO:0009110	vitamin biosynthetic process	0.00042279	3
GO:0009642	response to light intensity	0.00202643	3
GO:0006778	porphyrin-containing compound metabolic process	0.0020781	3
GO:0030001	metal ion transport	0.00403665	3
GO:0070417	cellular response to cold	0.00462344	3
GO:0016051	carbohydrate biosynthetic process	0.00488961	3
GO:0001101	response to acid chemical	0.00749204	3
GO:0051604	protein maturation	0.0084925	3
GO:0046148	pigment biosynthetic process	0.00149185	4
GO:0009639	response to red or far-red light	0.00677587	4

## Sheet: Supplementary Table S3
Supplementary Table S3. TFs derived from the upregulated DEG clusters under HTD treatment
		D5		D10		HT0		HT5		HT10		HTD5		HTD10
Gene Name	Locus ID	Log2FC	p Value	Log2FC	p Value	Log2FC	p Value	Log2FC	p Value	Log2FC	p Value	Log2FC	p Value	Log2FC	p Value
HSFB2B	AT4G11660	0.425	0.21	0.243	0.782	0.22	0.353	0.358	0.54	0.675	0.26	0.977	0.037	1.6	0.015
HSF4	AT4G36990	-0.32	0.754	0.377	0.629	0.43	0.231	1.103	0.311	0.365	0.541	0.797	0.407	1.363	0.024
WHY2	AT1G71260	0.184	0.649	0.275	0.523	0.409	0.066	0.432	0.091	0.84	0.053	0.363	0.138	1.048	0.01
VIP1	AT1G43700	0.264	0.303	0.175	0.48	0.113	0.732	0.845	0.045	0.571	0.039	0.712	0.033	0.924	0.002
ATL66	AT3G11110	0.206	0.577	0.343	0.493	0.905	0.099	0.947	0.085	0.891	0.061	1.233	0.049	0.882	0.008
DEAR3	AT2G23340	0.377	0.245	0.463	0.527	0.562	0.322	1.855	0.042	0.236	0.729	1.25	0.016	0.826	0.108
NF-YB2	AT5G47640	0.42	0.15	0.779	0.481	-0.124	0.809	0.184	0.571	0.158	0.808	0.601	0.031	0.665	0.258
ZFP4	AT1G66140	0.104	0.779	0.623	0.392	-0.156	0.683	0.355	0.497	0.059	0.826	0.587	0.095	0.617	0.019
TLP7	AT1G53320	0.229	0.396	0.019	0.94	0.275	0.318	0.764	0.094	0.143	0.344	0.473	0.135	0.612	0.041
BZIP28	AT3G10800	0.068	0.802	0.169	0.661	0.073	0.818	0.418	0.215	0.259	0.252	0.426	0.143	0.602	0.012
ERF3	AT1G50640	0.27	0.369	0.338	0.507	0.544	0.122	1.074	0.029	0.312	0.302	0.78	0.06	0.592	0.056
BZIP17	AT2G40950	0.175	0.533	0.168	0.456	-0.138	0.453	0.289	0.304	0.166	0.306	0.112	0.684	0.57	0.004
HB1	AT3G01470	-0.034	0.872	0.437	0.444	0.567	0.27	0.254	0.286	0.092	0.522	0.375	0.045	0.561	0.063
ATL24	AT1G74410	0.096	0.644	0.155	0.621	0.427	0.09	0.491	0.215	0.196	0.281	0.66	0.068	0.483	0.032
ELF6	AT5G04240	0.355	0.111	0.226	0.462	0.143	0.584	0.334	0.235	0.152	0.373	0.323	0.131	0.444	0.018
SE	AT2G27100	0.26	0.076	0.243	0.31	-0.201	0.554	0.001	0.995	0.24	0.079	0.127	0.147	0.412	0.024
SCL14	AT1G07530	0.375	0.173	0.261	0.452	-0.16	0.505	0.292	0.408	0.048	0.752	0.248	0.361	0.407	0.008
CDC5	AT1G09770	0.131	0.228	0.144	0.479	-0.165	0.482	0.1	0.301	0.054	0.712	-0.065	0.528	0.406	0.013
PCFS4	AT4G04885	0.212	0.376	0.139	0.515	-0.003	0.995	0.313	0.158	0.118	0.598	0.19	0.356	0.394	0.017
MYBR1	AT5G67300	-0.142	0.805	0.406	0.755	0.239	0.826	1.63	0.03	0.418	0.7	0.267	0.741	0.392	0.662
ARID5	AT3G43240	-0.153	0.522	0.11	0.532	-0.11	0.721	0.056	0.867	0.095	0.531	-0.212	0.418	0.39	0.023
AT1G01930	AT1G01930	0.532	0.144	0.087	0.668	0.143	0.382	0.499	0.147	0.283	0.093	0.547	0.087	0.38	0.018
TCP23	AT1G35560	0.211	0.364	0.225	0.661	0.343	0.093	0.654	0.082	0.304	0.27	0.847	0.018	0.38	0.098
TCP9	AT2G45680	0.037	0.944	0.328	0.702	-0.316	0.409	0.783	0.025	0.856	0.164	-0.078	0.766	0.33	0.53
AT5G12310	AT5G12310	0.379	0.237	0.251	0.481	0.302	0.252	0.275	0.435	0.257	0.294	0.474	0.135	0.313	0.04
ILR3	AT5G54680	-0.108	0.472	-0.035	0.786	0.107	0.576	0.322	0.082	0.157	0.195	0.271	0.084	0.265	0.028
ATL13	AT3G60080	0.389	0.088	0.243	0.524	0.256	0.144	0.204	0.167	0.228	0.351	0.414	0.032	0.261	0.216
BEH4	AT1G78700	0.223	0.105	0.051	0.85	0.005	0.994	0.267	0.233	0.043	0.857	0.44	0.022	0.243	0.106
TCP22	AT1G72010	0.209	0.382	-0.031	0.9	0.011	0.931	0.229	0.611	0.051	0.769	0.168	0.498	0.235	0.028
SCL1	AT1G21450	0.321	0.105	0.031	0.903	0.32	0.198	0.419	0.074	0.082	0.351	0.299	0.026	0.226	0.029
AT1G80400	AT1G80400	0.218	0.237	0.113	0.507	0.233	0.219	0.227	0.181	-0.009	0.948	0.418	0.042	0.215	0.033
HB2	AT4G16780	0.447	0.215	0.265	0.574	0.761	0.022	0.947	0.038	-0.01	0.992	0.599	0.139	0.137	0.698
SCL8	AT5G52510	0.319	0.153	0.422	0.361	0.113	0.458	0.264	0.286	-0.093	0.764	0.379	0.041	0.13	0.508
BEL1	AT5G41410	0.46	0.19	0.273	0.479	0.49	0.128	0.112	0.792	-0.223	0.47	0.645	0.028	0.051	0.846
MYB34	AT5G60890	0.414	0.391	0.243	0.782	0.901	0.188	1.368	0.031	-0.109	0.905	0.024	0.945	-0.214	0.691

## Sheet: Supplementary Table S4
Supplementary Table S4. TFs derived from the upregulated DEG clusters under PSD treatment
		D5		D10		S/PS0		PS5		PS10		PSD5		PSD10
Gene Name	Locus ID	Log2FC	p Value	Log2FC	p Value	Log2FC	p Value	Log2FC	p Value	Log2FC	p Value	Log2FC	p Value	Log2FC	p Value
CGA1	AT4G26150	0.47	0.192	1.254	0.404	0.478	0.126	0.907	0.144	1.997	0.06	0.444	0.185	2.239	0.028
NF-YB2	AT5G47640	0.42	0.15	0.779	0.481	0.335	0.284	0.056	0.896	0.321	0.529	0.355	0.127	1.378	0.033
ZFP4	AT1G66140	0.104	0.779	0.623	0.392	1.511	0	0.1	0.816	0.423	0.164	0.183	0.701	1.052	0.013
HB1	AT3G01470	-0.034	0.872	0.437	0.444	3.098	0	0.138	0.843	0.398	0.048	0.171	0.309	0.904	0.011
NAC083	AT5G13180	0.451	0.175	0.23	0.604	0.785	0.001	0.087	0.819	0.155	0.644	0.271	0.469	0.784	0.041
WRKY17	AT2G24570	-0.083	0.804	0.654	0.444	0.039	0.884	0.003	0.995	1.174	0.048	0.094	0.856	0.733	0.097
FBH2	AT4G09180	0.375	0.076	0.507	0.443	0.09	0.597	0.504	0.116	0.341	0.145	0.145	0.528	0.656	0.012
ERF34	AT2G44940	0.282	0.506	0.395	0.478	0.279	0.402	0.351	0.528	0.119	0.635	0.41	0.613	0.641	0.037
RGA1	AT2G01570	0.101	0.503	0.406	0.444	0.534	0.007	0.29	0.155	0.576	0.087	0.198	0.262	0.61	0.037
SCL8	AT5G52510	0.319	0.153	0.422	0.361	0.331	0.027	0.215	0.247	0.242	0.344	0.358	0.111	0.605	0.035
ATL66	AT3G11110	0.206	0.577	0.343	0.493	1.166	0.014	0.652	0.223	0.351	0.155	0.518	0.195	0.594	0.041
DOF2	AT3G21270	0.243	0.551	0.198	0.603	1.243	0.001	0.296	0.485	0.398	0.197	0.238	0.497	0.559	0.045
DOF1	AT1G51700	0.369	0.129	0.484	0.584	0.295	0.272	0.551	0.334	0.592	0.327	0.537	0.045	0.52	0.223
SCL14	AT1G07530	0.375	0.173	0.261	0.452	0.692	0.001	0.015	0.971	0.098	0.316	0.129	0.679	0.438	0.013
HB34	AT3G28920	0.268	0.228	0.074	0.832	0.001	0.993	0.16	0.611	0.383	0.087	0.305	0.255	0.43	0.039
AT3G10760	AT3G10760	0.402	0.19	0.288	0.342	1.25	0	0.327	0.379	0.266	0.082	0.279	0.423	0.408	0.035
ATL24	AT1G74410	0.096	0.644	0.155	0.621	0.46	0.016	0.031	0.94	-0.247	0.149	-0.192	0.512	0.403	0.037
AL4	AT5G26210	0.217	0.237	0.277	0.426	-0.033	0.827	0.108	0.735	0.274	0.158	0.118	0.419	0.402	0.042
CDF3	AT3G47500	0.333	0.226	0.232	0.507	0.363	0.024	0.002	0.996	-0.027	0.906	0.112	0.805	0.362	0.042
TCP22	AT1G72010	0.209	0.382	-0.031	0.9	1.045	0	0.058	0.891	-0.057	0.561	-0.005	0.99	0.253	0.045
ATL80	AT1G20823	0.126	0.792	0.284	0.684	0.117	0.662	1.232	0.15	0.569	0.41	1.021	0.024	0.209	0.618

## Sheet: Supplementary Table S5
Supplementary Table S5. Putative multi-stress acclimation TFs considered for the reverse genetics approach (mutant analysis) under HTD, PSD or both treatments
Gene Name	Locus ID	Stress type	Selection criteria
HSFB2B	AT4G11660	HTD	Upregulated TF
HSF4	AT4G36990	HTD	Upregulated TF
WHY2	AT1G71260	HTD	Upregulated TF
VIP1	AT1G43700	HTD	Upregulated TF
ATL66	AT3G11110	HTD/PSD	Upregulated TF
DEAR3	AT2G23340	HTD	Upregulated TF
NF-YB2	AT5G47640	HTD/PSD	Upregulated TF/Hub genes in GRN
ZFP4	AT1G66140	HTD/PSD	Upregulated TF
TLP7	AT1G53320	HTD	Upregulated TF
BZIP28	AT3G10800	HTD	Upregulated TF
ERF3	AT1G50640	HTD	Upregulated TF
BZIP17	AT2G40950	HTD	Upregulated TF
HB1	AT3G01470	HTD/PSD	Upregulated TF
ATL24	AT1G74410	HTD/PSD	Upregulated TF
ELF6	AT5G04240	HTD	Upregulated TF
SE	AT2G27100	HTD	Upregulated TF
SCL14	AT1G07530	HTD/PSD	Upregulated TF
CDC5	AT1G09770	HTD	Upregulated TF
PCFS4	AT4G04885	HTD	Upregulated TF
MYBR1	AT5G67300	HTD	Upregulated TF
ARID5	AT3G43240	HTD	Upregulated TF
AT1G01930	AT1G01930	HTD	Upregulated TF
TCP23	AT1G35560	HTD	Upregulated TF
TCP9	AT2G45680	HTD	Upregulated TF
AT5G12310	AT5G12310	HTD	Upregulated TF
ILR3	AT5G54680	HTD	Upregulated TF
ATL13	AT3G60080	HTD	Upregulated TF
BEH4	AT1G78700	HTD	Upregulated TF
TCP22	AT1G72010	HTD/PSD	Upregulated TF
SCL1	AT1G21450	HTD	Upregulated TF
AT1G80400	AT1G80400	HTD	Upregulated TF
HB2	AT4G16780	HTD	Upregulated TF
SCL8	AT5G52510	HTD/PSD	Upregulated TF
BEL1	AT5G41410	HTD	Upregulated TF
MYB34	AT5G60890	HTD	Upregulated TF
CGA1/GNL	AT4G26150	PSD	Upregulated TF
NAC083	AT5G13180	PSD	Upregulated TF
WRKY17	AT2G24570	PSD	Upregulated TF
FBH2	AT4G09180	PSD	Upregulated TF
ERF34	AT2G44940	PSD	Upregulated TF
RGA1	AT2G01570	PSD	Upregulated TF
DOF2	AT3G21270	PSD	Upregulated TF
DOF1	AT1G51700	PSD	Upregulated TF
HB34	AT3G28920	PSD	Upregulated TF
AT3G10760	AT3G10760	PSD	Upregulated TF
AL4	AT5G26210	PSD	Upregulated TF
CDF3	AT3G47500	PSD	Upregulated TF
TCP22	AT1G72010	PSD	Upregulated TF
ATL80	AT1G20823	PSD	Upregulated TF
ABI5	AT2G36270	HTD/PSD	Hub genes in GRN
MYBR1	AT5G67300	HTD	Hub genes in GRN
AT1G16080	AT1G16080	HTD	Hub genes in GRN
ABF3	AT4G34000	HTD	Hub genes in GRN
GBF3	AT2G46270	HTD/PSD	Hub genes in GRN
ABF4	AT3G19290	HTD	Hub genes in GRN
TLP18.3	AT1G54780	HTD	Hub genes in GRN
ABF1	AT1G49720	HTD/PSD	Hub genes in GRN
CRL	AT5G51020	HTD	Hub genes in GRN
GBF2	AT4G01120	PSD	Hub genes in GRN
CCA1	AT2G46830	PSD	Hub genes in GRN
PRK	AT1G32060	PSD	Hub genes in GRN
AT5G65840	AT5G65840	PSD	Hub genes in GRN
AT5G62140	AT5G62140	PSD	Hub genes in GRN
GUN4	AT3G59400	PSD	Hub genes in GRN
AT1G66130	AT1G66130	PSD	Hub genes in GRN

## Sheet: Supplemental Table S6
Supplementary Table S6. T-DNA insertion mutants used for functional validation under HTD treatment and primers used for genotyping
Locus ID	Mutant Name	SALK ID/Resource	Forward primer	Reverse primer	Insertion primer	Studies confirmed knockout function	Homozygous availability	T-DNA insertion position
AT1G50640	erf3	SALK_200697C	CGATCTGGGCATTAATTTTG	CCTCCTCCTCCTAATCTCCG	CGTCAAGCTCTAAATCGGGG		No
AT2G23340	dear3	SALK_116495	TGATCGGCCTTCACTTTTTC	ATGCATCCAACTCGATTTCC	CGTCAAGCTCTAAATCGGGG		No
AT3G43240	arid5	SALK_111627C	AGCCCACTCTCCACATGATC	TGCCAACCAGAAAAAGATCC	CGTCAAGCTCTAAATCGGGG	(Zhao et al., 2021)	Yes	Exon
AT5G54680	ilr3-1	(Rampey et al., 2006)	AGAAATCGCTATGGAATTGTTTATGGTTCT	CATTGTTCAACAGATAACAGTTACGATGAT	-	(Tissot et al., 2019)	Yes	Exon
AT2G40950	bzip17	SALK_004048C	GAGAGGATGCTGACGCTAGTG	ATTACCTGCAACACCTTCACG	ATTTTGCCGATTTCGGAAC	(Cifuentes‐Esquivel et al., 2018)	Yes	Exon
AT3G10800	bzip28	SALK_132285	CACCATTAATTTCTTAACCCAAGC	GTTGCCTTAAAGCGACATTCTC	GCGTGGACCGCTTGCTGCAACT	(Gao et al., 2008)	Yes	Exon
AT3G10800/At1g42990	bzip28bzip60	SALK_132285 (BZIP28), SALK_050203 (BZIP60)	GGAAGAAAAGTCCTCTCGGAG (BZIP60)	CACAGCATCATCGTCTCCTTC (BZIP60)	CGTCAAGCTCTAAATCGGGG	(Sun et al., 2013)	Yes	Exon (Both)
AT1G43700	vip1	SALK_080470C	CAAGGGATGCAACAATCATG	CCTCAGGGGAATGGAAATTC	CGTCAAGCTCTAAATCGGGG		Yes	3'UTR
AT1G78700	beh4	SALK_025953	TTTTTGGGAAAGCAAGTTGG	AAAAGATTACGGTCGGGGAC	CGTCAAGCTCTAAATCGGGG		No
AT1G66140	zfp4	SALK_038923C	TGCCATTTATGTGTCAGCAAC	CTGCTGCTCCGGGTTACTAC	CGTCAAGCTCTAAATCGGGG	(Joseph et al., 2014)	Yes	5'UTR
AT1G01930	at1g01930	-	-	-	-		No
AT5G04240	elf6-3	SALK_074694C	AGCGCAAAAGCAATAAGACC	TACCCAAGCCATCGAAAAAG	CGTCAAGCTCTAAATCGGGG	(Keyzor et al., 2021; Yu et al., 2008)	Yes	Exon
AT2G27100	se-1	SALK_059424	AGGACGTGGAGGTTATGGTG	CAGAAGGGAAACTGAGAGCG	CGTCAAGCTCTAAATCGGGG	(Lobbes et al., 2006)	Yes	CDS
AT4G04885	pcfs4-1	SALK_102934C	GAAAGAGGATGCATGGCTTC	ATGCATCATGTGTCGTTTGG	CGTCAAGCTCTAAATCGGGG		No
AT5G12310	at5g12310	SALK_123983C	TACACCACCCAAAATTTGGC	ATTTTCTCAATGTCCACCGC	CGTCAAGCTCTAAATCGGGG		Yes	CDS
AT1G74410	atl24	SALK_046988	TCTTCTCCGACTTGGACCAG	AGTTTCGATGTCATGCATGC	CGTCAAGCTCTAAATCGGGG		No
AT1G80400	at1g80400	SALK_023687C	AAGGCTGGGTTTCAAGTTTG	TTGGCCTCAATTAATTTGGG	CGTCAAGCTCTAAATCGGGG		Yes	Exon
AT3G60080	btl13	SAIL_1153_F01	CATCCAACGTTGTTCGTTTG	AATCATCGGTGGAACAGAGC	CTGAATTTCATAACCAATCTCG		Yes, Col-3 background with multiple loci	5'UTR
AT3G11110	atl66	WiscDsLoxHs207_06D	AAACAACCCAGCTGCTTACG	AGTCTGGTGTTGCCAATTCC	TTTCTCCATATTGACCATCATACTCATTG		Yes, with multiple loci	3'UTR
AT5G47640	nf-yb2	SALK_025666	ATCACCAACACCAATGTTCG	AGATCAATTCCAATCCGACG	CGTCAAGCTCTAAATCGGGG	(Sato et al., 2019)	Yes	Exon
AT1G21450	scl1	SALK_102071	TTTTGGGAGATTACCAAGCG	TCTGGGAAAGAACGGTGAAG	CGTCAAGCTCTAAATCGGGG		Yes	Exon
AT5G52510	scl8	SALK_129947	GTCCACCTTCTCCGATATCG	GTGGTGGGTCGGATTTTTAC	CGTCAAGCTCTAAATCGGGG	(Ziemer, 2008)	Yes	CDS
AT1G07530	scl14	SALK_126931	GGTCTCACCACACAAAAATAATG	AGCAGCTTGAAGAGCCAAAG	CGTCAAGCTCTAAATCGGGG	(Fode et al., 2008)	Yes	5'UTR
AT3G01470	hb1	SALK_207381C	CCTCGGATCTGAGCTTATCG	GGTATAAAAGACGGCGCTTG	CGTCAAGCTCTAAATCGGGG	(Capella et al., 2015)	Yes	5'UTR
AT4G16780	hb2	SALK_106790C	CTCACGACTCAACGATCTAACC	ATTCCTCTTGAGCCTTGTGG	CGTCAAGCTCTAAATCGGGG	(Stamm et al., 2012)	Yes	Exon
AT4G11660	hsfb2b	SALK_137357C	AAAAAGAATACATTTTCCAACTTATCTC	TTCGTTCCACGAGATCAATTC	CGTCAAGCTCTAAATCGGGG		Yes	Exon
AT4G36990	hsf4	SALK_070065C	TCTCTTTTCGTGCGTGTTTG	AAGGTTTTCTCACCAACCCC	CGTCAAGCTCTAAATCGGGG		Yes	5'UTR
AT5G60890	myb34	WiscDsLox424F3	TCCGGCGAATTTTCAATAAC	ATGGTGAGGACACCATGTTG	TTTCTCCATATTGACCATCATACTCATTG	(Frerigmann and Gigolashvili, 2014)	Yes	CDS
AT5G67300	myb44	SALK_008606	TTGTCAATTTGTCATGCACTG	TCGCCCATTTATTACCGAAC	CGTCAAGCTCTAAATCGGGG	(Zhao et al., 2016)	Yes	Exon
AT1G09770	cdc5	SAIL_207_F03	TGTACGACCCACAATAGGAGC	ATACTTGAATGCCGAAACCC	CTGAATTTCATAACCAATCTCG		No
AT2G45680	tcp9	SALK_143587	TTAAAAATCCCGACGACGAC	GGACCATGACTTAGAGAGGGC	CGTCAAGCTCTAAATCGGGG		Yes
AT1G35560	tcp23	SALK_203816C	ATATCCGGGCTAACCCCTAG	TCAAGATCACCTAAACCGGG	CGTCAAGCTCTAAATCGGGG		Yes	3'UTR
AT1G72010	tcp22	SALK_027490	TGTTGGGGTTCCTATCTTCG	GAGTTAGCTCAGGGTCGTGG	CGTCAAGCTCTAAATCGGGG	(Aguilar Martinez and Sinha, 2013)	Yes	Exon
AT1G53320	tlp7	SALK_120547	GATTTTCACCCGCGGTATAC	CGAATTTTGTTTGAAGCAACTTC	CGTCAAGCTCTAAATCGGGG		No
AT1G71260	why2	SALK_016156C	CCATGCACGGGTAAATTTAAC	CGCTTACTTCAAATCCGAGG	CGTCAAGCTCTAAATCGGGG	(Cappadocia et al., 2010)	Yes	CDS
AT2G36270	abi5-7	(Nambara et al., 2002)	CGTCAGAGCGAGAAGTAGAG	GCGGGGCGGGGGCACGGGGGGGATTGTTATTATTCTCCTCTGCGAT	-	(Zhao et al., 2020)	Yes	G-to-A mutation at 225 bp
AT1G54780	tlp18.3	SALK_109618	TCGTCCGTTGCTAGTACTGC	TCAAAACCCACCACCTTCTC	CGTCAAGCTCTAAATCGGGG	(Ansari and Lin, 2011)	Yes	Intron
AT5G41410	bel1	-	-	-	-		No

## Sheet: Supplementary Table S7
Supplementary Table S7. T-DNA insertion mutants used for functional validation under PSD treatment and primers used for genotyping
Locus ID	Mutant Name	SALK ID/Resource	Forward primer	Reverse primer	Insertion primer	Studies confirmed knockout function	Homozygous availability	T-DNA insertion position
AT5G26210	al4	SALK_087658	TACTGGTCCGAAAAACCCTG	GCGTCAAGGAAAAGCATCTC	CGTCAAGCTCTAAATCGGGG		No
AT2G44940	erf34	SALK_020979C	TTAAGAGGTGACGCACATGC	CCGAAGAAAACAACTGAGCC	CGTCAAGCTCTAAATCGGGG		No
AT4G09180	fbh2	SALK_063665C	TTGCATTTTGCAGACATACG	AATCTCGAGAACTTGGTCAGC	CGTCAAGCTCTAAATCGGGG		Yes	Exon
AT1G51700	dof1	SALK_065359	TGGCTAAAACATTTGACAGGTG	AGGCAAAAGCATGGAATTTG	CGTCAAGCTCTAAATCGGGG		No
AT3G21270	dof2	SALK_097322C	GAAAAATGGAACCAAAACAAAG	TTCTCAAAAACCGGATTTGG	CGTCAAGCTCTAAATCGGGG		Yes
AT3G47500	cdf3	GK-808G05	AATCATCTCCATTCTCTACCCGAG	CATAGTTCCAGTCTTGTGTTACCA	ATATTGACCATCATACTCATTGC	(Corrales et al., 2017)	Yes	CDS
AT4G26150	gnl (cga1)	SALK_003995	CACCGCAACAAAATTTCATG	AGGCAAAAGCATGGAATTTG	ATTTTGCCGATTTCGGAAC	(Chiang et al., 2012)	Yes	Intron
AT4G26150/AT5G56860	gnlgnc	SALK_003995(GNL), SALK_001778 (GNC)	TTTGATCTTGCACTTTTTGGC	AGGCAAAAGCATGGAATTTG	ATTTTGCCGATTTCGGAAC	(Chiang et al., 2012)	Yes	Exon & Intron
AT1G66140	zfp4	SALK_038923C	TGCCATTTATGTGTCAGCAAC	CTGCTGCTCCGGGTTACTAC	CGTCAAGCTCTAAATCGGGG	(Joseph et al., 2014)	Yes	5'UTR
AT3G11110	atl66	WiscDsLoxHs207_06D	AAACAACCCAGCTGCTTACG	AGTCTGGTGTTGCCAATTCC	TTTCTCCATATTGACCATCATACTCATTG		Yes, with multiple loci	3'UTR
AT1G74410	atl24	SALK_046988	TCTTCTCCGACTTGGACCAG	AGTTTCGATGTCATGCATGC	CGTCAAGCTCTAAATCGGGG		No
AT1G20823	atl80	SALK_088190	AGCCATATTTTGTTACGTGAAAG	CTTCTTCAGGCCTTTGTTCG	CGTCAAGCTCTAAATCGGGG		Yes	Promoter
AT5G47640	nf-yb2	SALK_025666	ATCACCAACACCAATGTTCG	AGATCAATTCCAATCCGACG	CGTCAAGCTCTAAATCGGGG	(Sato et al., 2019)	Yes	Exon
AT3G10760	at3g10760	SALK_011176C	CCTGAAGGTGCTTGAGCTTC	TCAGACTGGTTCGCAAGATG	CGTCAAGCTCTAAATCGGGG		Yes	Exon
AT1G07530	scl14	SALK_126931	GGTCTCACCACACAAAAATAATG	AGCAGCTTGAAGAGCCAAAG	CGTCAAGCTCTAAATCGGGG	(Fode et al., 2008)	Yes	5'UTR
AT5G52510	scl8	SALK_129947	GTCCACCTTCTCCGATATCG	GTGGTGGGTCGGATTTTTAC	CGTCAAGCTCTAAATCGGGG	(Ziemer, 2008)	Yes	CDS
AT2G01570	rga1	SALK_137951	AAACCTTTTTCATGAAATTATCGC	ACCGTGGATTCGTTGCTAAC	CGTCAAGCTCTAAATCGGGG		Yes
AT3G01470	hb1	SALK_207381C	CCTCGGATCTGAGCTTATCG	GGTATAAAAGACGGCGCTTG	CGTCAAGCTCTAAATCGGGG	(Capella et al., 2015)	Yes	5'UTR
AT5G13180	nac083	SALK_143793	AATGACCATATTGCCCTTGG	ATCGGTTCTTGAGCCATGAG	CGTCAAGCTCTAAATCGGGG	(Yang et al., 2011)	Yes	Exon
AT1G72010	tcp22	SALK_027490	TGTTGGGGTTCCTATCTTCG	GAGTTAGCTCAGGGTCGTGG	CGTCAAGCTCTAAATCGGGG	(Aguilar Martinez and Sinha, 2013)	Yes	Exon
AT2G24570	wrky17	SALK_142377	CAAGAAGCTGCATCACAAGG	CTTACCGCCGGTACTCTCAC	CGTCAAGCTCTAAATCGGGG		Yes	Intron
AT3G28920	hb34	SALK_085482C	GAAGACGACGAGGCGTTTAC	GCAACATTCATCAACCAGAGC	CGTCAAGCTCTAAATCGGGG	(Lee et al., 2022)	Yes	Exon
AT2G36270	abi5-7	-	CGTCAGAGCGAGAAGTAGAG	GCGGGGCGGGGGCACGGGGGGGATTGTTATTATTCTCCTCTGCGAT			Yes
AT3G59400	gun4	SALK_011461	GACTCTGCCCATGTGCCTAG	AGGTGAAAACAATCTCCCCC	CGTCAAGCTCTAAATCGGGG	(Fölsche et al., 2022)	Yes	Exon

## Sheet: Supplemental Table S8
Supplementary Table S8. Relative phenotypic traits values of tested mutants under HTD
Genotype	Relative total leaf area	Relative petiole length	Relative blade length	Relative leaf number	Dry weight at wilting	Leaf number at wilting	Day to wilting	%SWC at wilting
Col-0	1	1	1	1	1	1	1	1
abi5-7	0.631*	1.720*	1.245	0.865*	0.615*	0.842*	0.953	1.084*
elf6-3	0.783	0.969	0.986	0.881*	0.863	0.782*	0.884*	1.148*
at5g12310	0.811	1.182	1.023	0.958	1.342	1.088	0.913*	1.041
vip1	1.011	1.735	1.133	0.997	1.114	0.998	0.902*	1.04
zfp4	0.978	1.069	0.981	0.969	0.912	0.924	0.896	1.107*
Col-3	0.931	0.793	0.861	0.992	1.24	1.045	0.959	1.025
btl13	0.868*	1.883*	1.490*	0.979	0.745*	0.923*	1.081	0.945
bzip17	0.737*	0.766	0.742*	0.892*	1.076	1.013	0.98	1.02
hb2	1.215*	1.714*	1.411*	1.022	1.015	0.988	1.062	0.964
nf-yb2	1.059	2.218*	1.363*	0.902*	0.78	0.934	0.976	1.071
ilr3-1	0.749*	1.898	0.995	0.878	0.512*	0.868	0.967	0.99
why2-1	0.679*	1.598	1.159	0.996	1.077	1.086*	1.026	1.01
se-1	0.636*	1.028	0.907	0.979	0.92	0.906*	0.987	1.035
atl66	1.285*	1.241	1.384*	1.005	0.982	0.988	0.992	1.055
tlp18.3	1.480*	2.956*	1.362	0.982	0.967	0.987	1.055	0.994
bzip28bzip60	0.91	1.098	1.152	0.935*	0.755*	1.023	1.011	1.066
bzip28	1.072	1.041	0.934	0.946*	0.965	1.085*	0.978	1.02
hb1	0.713*	0.96	0.934	0.991	1.05	0.986	1.044	0.989
hsfb2b	0.749*	1.348	0.948	0.993	0.964	0.917	1.008	0.962
myb34	0.828*	0.859	0.92	0.939	1.016	0.936	0.969	1.014
tcp22	1.238	1.658*	1.194	1.011	1.09	0.99	0.959	1.022
tcp9	1.099	1.754	1.109	0.936*	1.192	0.979	0.934	1.03
scl14	1.005	1.841	1.114	0.930*	0.853	1.004	1.021	1.029
at1g80400	1.185	1.29	0.86	0.957	1.369*	1.035	0.965	0.994
arid5	1.22	1.229	1.089	0.975	1.571*	1.025	0.946	0.991
scl1	0.895	1.142	0.913	0.949	1.24	1.014	0.982	1.018
scl8	0.964	1.079	0.907	1.004	1.035	1.07	1	1.015
hsf4	1.003	1.2	1.164	0.986	0.911	0.949	1.022	0.997
myb44	1.178	1.286	1.011	0.935	1.196	0.967	0.996	1
tcp23	0.84	1.199	0.966	0.934	1.19	0.966	0.97	1.012

## Sheet: Supplementary Table S9 
Supplementary Table S9. Relative phenotypic traits values of tested mutants under PSD
Genotype	Relative total leaf area	Relative petiole length	Relative blade length	Relative leaf number	Dry weight at wilting	Leaf number at wilting	Day to wilting	%SWC at wilting
Col-0	1	1	1	1	1	1	1	1
nac083	1.117	1.411*	1.469*	0.929	0.856	0.885	0.947	1.138*
hb1	1.570*	1.366	1.276*	1.02	0.876	1.008	0.988	1.127*
gun4	1.294	1.104	1.188	0.962	0.482*	0.764*	0.881	1.194*
abi5-7	1.369*	1.354	1.057	0.992	0.842	0.943	0.888*	1.198*
at3g10760	0.867	1.176	1.045	0.895*	0.978	0.948	0.898*	1.169*
atl80	0.985	0.858	0.755	0.942	0.72	0.928	0.868*	1.255*
dof2	1.088	1.093	1.25	0.920*	0.649*	0.815*	0.889	1.129
scl14	1.386*	0.973	1.002	1	0.848	0.912*	0.981	1.025
hb34	1.016	0.631*	0.76	0.904*	0.83	0.933	0.993	0.999
tcp22	1.231	1.189	1.346*	0.923*	1.093	0.966	0.965	1.057
nf-yb2	1.004	1.132	1.352*	0.875*	0.947	0.93	0.985	1.061
zfp4	1.03	0.868	1.12	0.884*	0.911	0.880*	0.963	1.094
gnlgnc	0.943	0.908	0.992	0.976*	0.690*	0.899	1.017	0.984
atl66	1.498*	1.121	1.159	1.062	1.135	1.024	1.003	1.003
cdf3	1.233	1.16	1.368*	0.998	0.856	0.927	0.99	1.089
fbh2	0.958	0.997	1.242	0.887*	0.776	0.917	0.986	1.073
rga1	1.09	0.97	1.344	0.924*	0.824	0.892	0.993	1.066
scl8	1.067	0.786	0.777	0.988	0.975	0.993	0.964	1.045
wrky17	0.95	0.948	1.048	1.027	1.013	1.033	1.031	0.899
erf34	0.816	0.793	1.108	0.9	0.983	0.905	0.945	1.091
gnl	1.171	1.066	0.977	1.026	0.93	0.97	0.947	1.096
